# Supplementary material for: T12-L3 Nerve Transfer-Induced Locomotor Recovery in Rats with Thoracolumbar Contusion: Essential Roles of Sensory Input Rerouting and Central Neuroplasticity
Source: Cells. 2023 Dec 8;12(24):2804. doi: 10.3390/cells12242804 (PMC10741684; doi:10.3390/cells12242804)
Supplement: Supplementary file 1 [file cells-12-02804-s001.zip]

Archive with 1 entries (1 files):
- cells-2679560-supplementary.tif
